# Supplementary material for: Gradient of tactile properties in the rat whisker pad
Source: PLoS Biol. 2020 Oct 22;18(10):e3000699. doi: 10.1371/journal.pbio.3000699 (PMC7608947; doi:10.1371/journal.pbio.3000699)
Supplement: S1 Data — (XLSX) [file pbio.3000699.s005.xlsx]

## Sheet: fig.1;S1;S2;S3
Figure 1C,D Figure S2
a	b	g	d	A1	B1	C1	D1	A2	B2	C2	D2	A3	B3	C3	D3
0.55	0.62	0.52	0.48	0.62	0.75	0.69	0.62	0.95	0.87	0.72	0.91	0.89	0.85	1	0.69
0.52	0.59	0.53	0.52	0.71	0.72	0.71	0.59	0.9	0.93	0.69	0.92	0.84	0.92	1	0.65
0.6	0.58	0.54	0.43	0.63	0.79	0.68	0.71	1	0.91	0.79	0.92	0.91	0.91	0.97	0.72
0.54	0.63	0.49	0.51	0.68	0.73	0.72	0.65	0.93	0.89	0.81	0.88	0.93	0.89	1	0.69
0.56	0.67	0.53	0.46	0.65	0.74	0.65	0.63	1	0.86	0.75	0.89	0.85	0.92	0.98	0.68
Figure S1A
a	b	g	d	A1	B1	C1	D1	A2	B2	C2	D2	A3	B3	C3	D3
0.52	0.61	0.49	0.32	0.62	0.69	0.49	0.62	0.72	0.73	0.62	0.65	1	0.65	0.97	0.72
0.59	0.63	0.45	0.38	0.65	0.71	0.52	0.65	0.69	0.71	0.65	0.63	0.72	0.72	1	0.68
0.61	0.62	0.51	0.41	0.66	0.69	0.51	0.67	0.75	0.69	0.68	0.67	0.65	0.68	1	0.64
0.55	0.59	0.48	0.39	0.62	0.63	0.48	0.68	0.76	0.73	0.59	0.61	1	0.67	0.97	0.71
0.57	0.68	0.51	0.32	0.59	0.68	0.53	0.61	0.68	0.75	0.66	0.62	0.71	0.65	1	0.75
Figure S1B
a	b	g	d	A1	B1	C1	D1	A2	B2	C2	D2	A3	B3	C3	D3
0.62	0.59	0.48	0.32	0.65	0.71	0.62	0.61	0.75	0.69	0.63	0.67	0.76	1	0.95	0.72
0.65	0.58	0.52	0.35	0.65	0.71	0.65	0.63	0.71	0.71	0.59	0.65	0.85	0.92	1	0.73
0.66	0.52	0.45	0.29	0.67	0.68	0.68	0.59	0.78	0.68	0.62	0.68	0.79	0.96	1	0.69
0.62	0.56	0.43	0.31	0.6	0.65	0.59	0.6	0.76	0.73	0.61	0.67	0.76	1	0.97	0.74
0.59	0.61	0.47	0.36	0.62	0.63	0.66	0.62	0.69	0.68	0.58	0.59	0.75	0.92	1	0.75
Figure S3
P(False)	P(hit)
	g	c2	g+c2
1	1	1	1
0.98	0.98	0.98	0.98
0.96	0.98	0.98	0.98
0.94	0.96	0.98	0.98
0.94	0.96	0.96	0.98
0.92	0.96	0.96	0.98
0.9	0.96	0.96	0.98
0.88	0.94	0.96	0.98
0.86	0.92	0.96	0.98
0.84	0.92	0.96	0.98
0.82	0.92	0.96	0.98
0.8	0.92	0.96	0.96
0.78	0.9	0.96	0.96
0.76	0.9	0.96	0.96
0.74	0.9	0.96	0.96
0.72	0.9	0.96	0.96
0.72	0.9	0.94	0.96
0.7	0.9	0.94	0.96
0.7	0.88	0.92	0.96
0.7	0.88	0.9	0.96
0.68	0.86	0.9	0.94
0.66	0.84	0.9	0.94
0.64	0.84	0.9	0.94
0.62	0.82	0.9	0.94
0.6	0.82	0.9	0.94
0.58	0.82	0.9	0.94
0.56	0.8	0.9	0.92
0.54	0.78	0.9	0.92
0.52	0.78	0.9	0.9
0.52	0.78	0.88	0.9
0.52	0.76	0.86	0.9
0.52	0.76	0.84	0.9
0.5	0.76	0.84	0.88
0.48	0.74	0.84	0.88
0.48	0.72	0.82	0.86
0.48	0.7	0.8	0.86
0.48	0.7	0.78	0.84
0.48	0.7	0.76	0.82
0.46	0.7	0.76	0.82
0.46	0.7	0.74	0.8
0.46	0.68	0.72	0.78
0.44	0.66	0.72	0.76
0.42	0.66	0.72	0.74
0.42	0.64	0.7	0.72
0.42	0.64	0.68	0.7
0.42	0.64	0.66	0.7
0.4	0.62	0.66	0.7
0.4	0.62	0.64	0.7
0.4	0.6	0.62	0.68
0.4	0.6	0.6	0.66
0.4	0.6	0.58	0.66
0.4	0.58	0.56	0.66
0.38	0.58	0.56	0.64
0.36	0.56	0.56	0.64
0.36	0.54	0.54	0.62
0.36	0.52	0.52	0.62
0.36	0.52	0.5	0.62
0.34	0.52	0.5	0.6
0.32	0.52	0.5	0.58
0.3	0.5	0.5	0.56
0.3	0.5	0.48	0.54
0.3	0.48	0.46	0.52
0.3	0.46	0.44	0.52
0.28	0.46	0.44	0.52
0.26	0.44	0.44	0.52
0.26	0.42	0.42	0.52
0.24	0.42	0.42	0.5
0.24	0.4	0.4	0.48
0.24	0.38	0.38	0.48
0.24	0.36	0.36	0.46
0.22	0.34	0.36	0.44
0.2	0.34	0.36	0.42
0.2	0.32	0.34	0.4
0.2	0.3	0.32	0.38
0.2	0.3	0.3	0.36
0.18	0.28	0.3	0.34
0.16	0.26	0.3	0.34
0.16	0.24	0.28	0.34
0.14	0.24	0.28	0.32
0.14	0.22	0.26	0.3
0.14	0.2	0.24	0.28
0.12	0.18	0.24	0.26
0.12	0.16	0.22	0.24
0.1	0.14	0.22	0.22
0.1	0.12	0.2	0.22
0.1	0.1	0.18	0.2
0.08	0.08	0.18	0.18
0.06	0.08	0.18	0.16
0.04	0.06	0.18	0.14
0.02	0.04	0.18	0.12
0.02	0.02	0.16	0.1
0	0	0.16	0.08
0	0	0.14	0.08
0	0	0.12	0.08
0	0	0.1	0.08
0	0	0.08	0.06
0	0	0.06	0.04
0	0	0.04	0.04
0	0	0.02	0.02
0	0	0	0

## Sheet: fig. 2
Figure 2B	c4						Figure 2B	c2						Figure 2B	gamma						Figure 2D	c4					Figure 2D	c2					Figure 2D	gamma
P120	P220	P600	P800	P1200			P120	P220	P600	P800	P1200			P120	P220	P600	P800	P1200			P120	P220	P600	P800	P1200		P120	P220	P600	P800	P1200		P120	P220	P600	P800	P1200
0.824351	0.603841	0.434899	0.379754	0.271527			0.370337	0.341157	0.33435	0.202201	0.140564			0.0781538	0.0728866	0.0626652	0.0566002	0.0515381			162.359	81.647	34.0025	39.951	21.0006		108.063	50.3795	38.0577	43.9752	27.5735		25.5112	9.807	6.79439	15.4081	8.27926
0.692384	0.421834	0.410226	0.339762	0.290018			0.408911	0.345035	0.344623	0.187287	0.159913			0.0593703	0.0599394	0.0726874	0.0571238	0.0536187			116.514	58.2571	18.896	33.7621	17.0296		57.0155	29.927	14.9083	20.0532	19.0414		13.6262	10.7818	7.72489	6.71908	9.80302
0.587479	0.412203	0.416274	0.391248	0.293255			0.309473	0.334456	0.274242	0.159431	0.147383			0.0592091	0.0583966	0.0652287	0.0564264	0.0486805			197.629	98.8143	28.1751	23.7769	14.3989		73.8533	28.149	19.3433	29.1893	19.1586		15.7418	6.65719	8.37618	8.82114	3.83826
0.629287	0.47921	0.423425	0.376372	0.284815			0.444041	0.330802	0.217147	0.205857	0.142892			0.0752879	0.0658149	0.0643725	0.0585866	0.0535736			174.768	87.384	51.6363	23.9854	17.0677		45.7004	31.3538	32.6473	17.4568	17.658		15.7421	6.77797	5.19646	3.95622	6.75275
0.70287	0.504937	0.451461	0.39852	0.297356			0.475928	0.280258	0.242432	0.214668	0.148001			0.0716777	0.067449	0.0587862	0.0571256	0.0509818			170.367	85.1833	35.4444	26.5639	19.2896		64.4751	34.3639	14.3562	17.6748	14.9078		19.742	7.3216	7.77905	4.0976	5.73717
0.785124	0.526729	0.419156	0.36902	0.288882			0.445901	0.358531	0.258957	0.247352	0.14179			0.0618549	0.0686219	0.0594602	0.0538283	0.0497593			131.679	65.8394	28.0071	40.5677	16.8802		59.7486	51.2486	18.3353	17.264	15.0366		21.3183	6.79353	5.39776	4.43569	3.17387
0.596928	0.4156	0.441906	0.400418	0.286233			0.501994	0.261532	0.300071	0.162691	0.136732			0.0616013	0.0591267	0.0644638	0.057744	0.0523634			115.136	57.572	24.6952	25.926	16.0543		58.618	30.5028	18.4165	27.6967	19.8273		14.2232	11.2956	7.88404	5.06547	7.10097
0.513417	0.472456	0.413151	0.381878	0.294528			0.429094	0.330836	0.397929	0.243103	0.149326			0.0598782	0.0602695	0.0546939	0.0579887	0.0519289			198.846	101.263	24.3339	28.7246	12.1757		65.9346	30.8214	28.4687	23.5501	17.3527		16.3801	6.88773	6.63655	10.8201	3.7452
0.760151	0.48289	0.427063	0.35891	0.292281			0.469912	0.312724	0.245802	0.239479	0.139466			0.0609769	0.0625382	0.0548165	0.0541691	0.0529217			176.28	88.7162	49.2044	25.8389	21.3312		49.3645	32.6847	27.5974	20.5577	15.9614		16.7762	6.67093	5.27965	4.36416	6.15287
0.715861	0.541137	0.434201	0.396255	0.279955			0.38129	0.359919	0.238185	0.224843	0.138496			0.0737624	0.074113	0.0647279	0.0525237	0.0501997			155.052	77.5399	26.7593	24.584	15.8972		60.9283	35.0571	16.3286	17.5747	15.5378		19.3448	6.92649	5.38606	6.48779	2.4568
0.656864	0.416971	0.428618	0.373119	0.292108			0.487467	0.351035	0.186448	0.210853	0.140996			0.0627794	0.0634187	0.0710759	0.0547065	0.0541122			119.815	60.2326	23.0897	43.7308	18.9354		61.5784	44.5437	16.6727	15.4998	13.503		17.2935	9.63698	5.15233	4.60256	8.17811
0.580201	0.41791	0.418506	0.375453	0.307824			0.423126	0.356615	0.216832	0.164647	0.130442			0.0597354	0.0626677	0.0567959	0.0582416	0.0520143			123.591	62.3912	25.9156	25.3945	15.5357		60.1163	32.0483	18.853	32.0739	22.6792		15.5054	10.3595	8.20983	5.1704	2.32514
0.687797	0.491762	0.373201	0.372221	0.2958			0.414413	0.261385	0.23366	0.164211	0.149786			0.0663693	0.0630373	0.0574217	0.0547106	0.052597			201.957	101.024	26.2193	27.4859	10.3139		60.7369	29.3246	30.3471	16.9217	15.7627		15.0556	6.74426	5.29683	6.97995	7.23502
0.700956	0.558077	0.457827	0.381999	0.279839			0.421987	0.31797	0.341084	0.153583	0.153721			0.0763052	0.0763173	0.0544729	0.0551159	0.0514107			186.71	94.2662	48.9156	25.4677	20.9327		54.109	32.3784	24.6155	17.6682	15.4931		17.6524	6.64544	6.70243	9.27391	6.37073
0.68797	0.493271	0.397973	0.392452	0.289809			0.444063	0.335139	0.315006	0.223104	0.143998			0.0652589	0.0657347	0.0645781	0.0570141	0.0525891			162.006	82.6531	28.1506	26.4298	16.4772		59.826	41.5203	17.7358	15.1179	15.5333		20.8897	7.36138	7.78916	5.41625	3.63598
0.603504	0.440547	0.430701	0.376324	0.291534			0.421928	0.26264	0.257901	0.194524	0.149207			0.061165	0.0643038	0.0587338	0.0565295	0.0530645			119.939	60.8677	21.8942	41.3205	16.67		59.1963	41.2089	15.2519	16.1443	19.0036		21.2507	10.5064	4.87983	5.9627	6.35978
0.528919	0.469733	0.385494	0.348386	0.287711			0.433301	0.345778	0.295616	0.164765	0.154755			0.0612495	0.0648617	0.079066	0.0579558	0.0499973			187.313	94.5612	24.7297	25.3326	15.8779		72.8398	30.4313	18.3186	31.1776	20.063		16.782	9.10924	8.90463	7.50471	2.56514
0.748687	0.48984	0.464922	0.374842	0.300161			0.417846	0.249896	0.280663	0.165933	0.141926			0.0638613	0.0617577	0.0590527	0.0601327	0.0503357			177.132	89.2152	44.8781	24.28	10.7958		52.3893	29.4884	30.68	16.4603	18.6645		16.5219	6.56591	5.77116	5.32942	5.68074
0.711022	0.597355	0.368234	0.379731	0.287185			0.405673	0.34653	0.274148	0.160388	0.155391			0.173423	0.0885194	0.0667454	0.0540375	0.0536907			179.373	90.7058	34.9256	26.6989	21.6096		54.988	33.7025	16.3891	20.8317	15.8799		18.3155	6.73205	5.55053	4.20112	5.13454
0.726419	0.419206	0.425804	0.399197	0.29697			0.430599	0.3543	0.272002	0.188267	0.144014			0.0602997	0.0581484	0.0602968	0.059034	0.0518202			146.408	73.8258	26.7221	24.4177	16.4171		54.9102	48.5983	17.7374	17.0301	15.857		20.9888	6.93632	5.0125	4.56888	2.45928
0.542575	0.417796	0.406016	0.352272	0.295309			0.400834	0.284143	0.272138	0.187084	0.127859			0.0589799	0.0606273	0.0619898	0.0565992	0.0514368			132.456	65.5141	21.2997	38.4385	17.5514		55.8585	31.1459	14.7629	16.6724	17.8069		14.385	12.0655	5.27207	4.82962	7.4406
0.730574	0.481456	0.432154	0.411185	0.295288			0.419193	0.319396	0.294179	0.168191	0.157953			0.0618556	0.0669604	0.0702438	0.0537418	0.0534976			200.896	102.998	24.2625	24.0259	13.6961		73.4062	31.4404	17.5232	33.7559	19.1435		16.9691	6.53599	8.1614	13.0468	2.67002
0.735664	0.574942	0.397867	0.373078	0.298661			0.431733	0.330711	0.385399	0.166157	0.154092			0.0776044	0.0783931	0.0758865	0.0540643	0.0515362			176.412	89.4082	51.5867	22.7393	10.4719		47.9903	30.3165	32.1116	16.6459	16.1298		14.7025	6.11273	4.61709	5.54721	5.95485
0.680648	0.424095	0.439325	0.404012	0.275754			0.420474	0.34663	0.282912	0.183374	0.143916			0.056621	0.0603593	0.0714209	0.0593352	0.0544828			167.101	83.5611	34.5849	26.3458	21.078		57.7188	33.6047	15.2145	16.0552	15.7121		17.9331	6.56749	7.11816	5.44357	6.51625
0.56948	0.417569	0.422987	0.391039	0.300809			0.397782	0.30333	0.250967	0.203213	0.146359			0.0667772	0.0667201	0.064166	0.0611147	0.0521087			123.785	61.6506	23.432	33.9463	15.3772		61.209	46.9512	19.0902	16.0271	18.6381		21.7452	7.12457	6.97252	4.94362	2.61756
0.619633	0.463731	0.421897	0.399595	0.289418			0.402316	0.348385	0.285506	0.212022	0.145918			0.0578372	0.0604434	0.0677237	0.0595424	0.0503464			114.617	57.176	25.9346	39.4363	15.9721		55.7331	28.4886	15.5902	20.3992	19.2053		17.129	11.479	7.55445	7.61959	3.38016
0.753954	0.487986	0.444222	0.362663	0.291173			0.448268	0.232719	0.305405	0.203723	0.146424			0.0702409	0.071094	0.0639028	0.0549281	0.0542083			196.601	98.5146	24.393	28.0894	13.1847		71.4781	29.9239	13.8737	31.5167	20.24		17.903	6.67702	6.56924	7.33381	3.09872
0.611634	0.548603	0.458604	0.38039	0.2925			0.399381	0.354168	0.356902	0.211358	0.140305			0.0686973	0.0651003	0.0581889	0.0536621	0.0509385			185.17	91.7335	52.0531	25.085	10.1527		45.7391	28.6137	33.4156	18.5756	15.5179		15.9252	6.45743	6.68838	3.89724	5.67698
0.636917	0.385186	0.412014	0.390294	0.301732			0.447073	0.343451	0.344393	0.152902	0.155415			0.0602203	0.060632	0.0658721	0.0558745	0.0488877			169.7	86.1944	26.9167	27.9144	22.2295		62.4592	33.8018	17.9293	15.5267	15.5249		22.3456	6.74923	7.07065	4.2606	2.61029
0.536016	0.468406	0.411435	0.39105	0.28547			0.416241	0.369081	0.332956	0.190173	0.136314			0.0625046	0.0635877	0.055901	0.0540076	0.0517727			110.034	56.1546	21.3859	38.8815	16.5781		59.8404	46.0029	16.469	17.4497	14.9276		20.8836	7.46734	5.12465	9.90041	6.95908
0.739581	0.485974	0.442965	0.379456	0.290714			0.453007	0.26457	0.267985	0.220233	0.143295			0.0579736	0.0598948	0.0604526	0.0565931	0.0537382			130.084	58.1169	23.4977	35.1173	15.3572		58.019	32.8139	14.701	23.1831	20.0474		14.5895	13.0238	8.46552	7.979	3.41792
0.715881	0.612536	0.437229	0.357015	0.286353			0.370072	0.355884	0.26811	0.217268	0.146286			0.122247	0.0876314	0.0734377	0.0533456	0.0514141			202.524	99.2385	40.1058	22.5659	13.1851		68.7973	29.978	19.0165	26.7938	18.5637		14.9297	6.97295	5.92335	11.6182	2.62741
0.683026	0.452193	0.411919	0.397821	0.292057			0.511707	0.307798	0.235779	0.166144	0.143314			0.0632508	0.0619526	0.0596294	0.0571564	0.0521769			193.972	96.4675	45.1352	25.9403	19.9861		53.9826	34.112	30.816	18.5362	16.4312		16.2594	6.44741	5.30474	4.29058	7.61588
0.561704	0.441081	0.374021	0.366717	0.269205			0.528265	0.235928	0.155334	0.165881	0.159514			0.0592473	0.0591242	0.0607143	0.0574383	0.0493919			153.174	76.5071	26.669	25.1062	17.3463		64.2601	35.1328	17.9462	14.8385	14.107		21.7304	6.6473	5.03245	4.1959	2.2354
0.649238	0.490223	0.475044	0.379914	0.289285			0.492765	0.388307	0.220384	0.195429	0.154029			0.0591403	0.0596631	0.0638086	0.0544978	0.0501464			125.995	60.9913	23.1016	42.5153	16.81		58.5737	45.4474	16.0626	14.68	18.104		18.407	10.3602	5.50941	4.80961	6.8622
0.707332	0.517696	0.389765	0.365479	0.288411			0.420682	0.25556	0.284901	0.217412	0.134724			0.0771606	0.0753894	0.0678791	0.0527928	0.0523789			167.426	82.7803	26.3501	21.9018	15.8769		59.88	32.6794	14.6332	31.889	22.8951		15.2605	11.4012	8.31707	5.57911	2.85367
0.679913	0.569514	0.432645	0.396492	0.282536			0.362491	0.310649	0.248255	0.212223	0.145792			0.0602827	0.0565101	0.0580891	0.059153	0.0487278			205.471	104.379	51.529	27.4704	12.4777		63.222	33.0429	17.8323	16.7082	16.158		14.3066	7.22264	5.01006	7.27808	3.14807
0.621116	0.409971	0.359928	0.350301	0.289248			0.418069	0.2349	0.259811	0.192741	0.126987			0.0613877	0.0610806	0.0623451	0.0558362	0.0527279			156.188	79.738	31.3747	23.2681	20.9978		53.1173	31.7688	31.04	16.4843	15.4766		17.7069	6.55575	5.81599	14.4468	4.84149
0.549084	0.418678	0.475085	0.377871	0.282887			0.410952	0.335826	0.262657	0.145519	0.149129			0.0622838	0.0609261	0.0629973	0.057923	0.0502247			143.479	72.5968	26.4427	25.181	16.4867		60.8844	44.168	15.6673	15.2823	13.6002		20.8474	7.59934	7.25549	4.30426	2.32113
0.778176	0.49278	0.384049	0.37157	0.288377			0.338015	0.325658	0.26997	0.161605	0.147994			0.059061	0.0630001	0.0741394	0.0548258	0.0522638			131.723	66.1969	27.3558	41.9314	16.7372		65.6566	49.1258	15.5788	16.6846	16.1905		18.7434	11.5635	5.36234	5.56558	2.40795
0.69571	0.585328	0.442183	0.41093	0.29295			0.412549	0.263129	0.359036	0.197999	0.155415			0.0875482	0.0817483	0.0681627	0.0552632	0.0507817			193.642	94.7411	24.3284	23.0188	15.1554		76.7403	30.3956	15.9033	31.3879	20.4681		15.7185	7.18366	7.91616	11.3301	2.51608
0.686738	0.445388	0.398738	0.377031	0.302356			0.556468	0.363557	0.249945	0.228023	0.136314			0.0582076	0.0595577	0.0651102	0.050457	0.0530796			189.297	95.964	51.6321	22.7556	11.5079		56.6994	29.7988	27.5427	15.8502	14.7396		15.333	5.82235	4.57687	4.79552	4.73148
0.557656	0.42777	0.451601	0.351192	0.282865			0.365153	0.361651	0.254318	0.170516	0.165517			0.0611664	0.0621371	0.0654131	0.0594029	0.0518918			170.247	89.3891	28.782	28.8733	23.1221		61.1701	32.7944	26.3243	21.2332	14.4892		14.6656	6.81844	5.34737	4.65694	4.8987
0.724592	0.488111	0.372431	0.389701	0.282218			0.407214	0.266559	0.294206	0.160834	0.1752			0.0597277	0.0625605	0.0681347	0.0551292	0.0530511			134.959	66.5788	20.0508	23.4881	17.4629		52.2971	49.6054	16.064	15.0799	14.1555		20.6538	7.24087	7.00167	4.47138	2.24261
0.72132	0.500537	0.426285	0.40593	0.281935			0.403005	0.29568	0.221353	0.183044	0.143132			0.0781965	0.0758628	0.071024	0.056481	0.0526166			132.658	64.5796	22.9319	43.0805	17.8402		59.4119	28.0037	17.0181	16.4669	15.5562		14.278	11.9209	6.40147	7.25993	6.31051
0.703992	0.556684	0.444641	0.364283	0.283735			0.423348	0.352708	0.246123	0.183972	0.162227			0.0604033	0.0593481	0.0608631	0.0616876	0.0493792			204.779	99.1513	37.7577	24.3206	16.1865		74.787	29.8873	18.7809	29.1994	21.4652		15.5416	6.77959	8.58187	10.4261	3.2917
0.579748	0.425338	0.398682	0.380383	0.289544			0.326384	0.33468	0.309406	0.201404	0.171187			0.0612053	0.065956	0.0632894	0.0596356	0.0503124			170.633	85.8204	49.7226	24.3194	12.6392		55.2841	34.971	31.6495	18.6645	15.7459		14.8538	6.1429	7.24742	5.54158	7.32455
0.640077	0.456823	0.397081	0.397782				0.480172	0.332184	0.222487	0.211315	0.136046			0.0650061	0.0663901	0.0612089	0.0557194	0.0529098			171.355	86.2122	28.0343	29.6543	23.2908		62.4423	33.4221	17.9724	15.1966	12.9377		16.8412	6.43086	6.71174	4.11061	2.58214
0.734443	0.481604	0.434968	0.366016				0.503429	0.364253	0.236815	0.21678	0.155098			0.0640188	0.0680514	0.0690769	0.0569692	0.0515266			123.015	61.5372	23.0728	37.6238	16.442		51.7691	49.5908	22.3434	16.2222	12.939		20.5531	7.07415	4.98775	4.29802	2.12666
0.675185	0.610525	0.441715	0.382413				0.391963	0.232762	0.197094	0.150797	0.162612			0.071977	0.0716272	0.0589398	0.0552095	0.0521509			116.063	59.2373	24.6177	32	16.8135		57.6707	30.4443	14.3887	14.8851	16.9205		13.9134	12.2946	7.466	4.88757	2.38162
0.637181	0.425567	0.412511	0.358557				0.490672	0.334891	0.180697	0.186704	0.151267			0.0579304	0.0586821	0.0645219	0.0568434	0.0517426			197.203	102.773	51.3488	26.226	12.8428		75.8654	30.7302	18.8809	32.4506	21.3131		16.8007	6.84678	6.90337	7.56817	3.69692
0.559691	0.427017	0.454256	0.39789				0.402972	0.242172	0.259684	0.198258	0.145264			0.0625458	0.0628901	0.071416	0.0553484	0.0526296			187.422	94.3675	31.5878	26.6698	20.2448		45.7652	31.6902	28.9807	16.9105	16.0595		15.2836	6.18192	8.48495	4.09096	5.6726
0.7848	0.527518	0.452582	0.379734				0.442295	0.332497	0.227422	0.215807	0.117194			0.0671278	0.0632935	0.065345	0.0544469	0.0540218			165.229	83.5513	23.3839	24.9191	17.3811		59.1723	31.6776	15.4856	16.5443	14.3297		17.9224	7.05656	5.40583	4.42232	5.57403
0.63048	0.572589	0.386234					0.348136	0.233096	0.253696	0.223353	0.1572			0.0789187	0.0783191	0.0707634	0.0604798	0.0549419			128.121	63.4208	22.9828	43.3962	18.1786		59.7148	46.1159	17.5592	15.9979	16.9998		20.9827	9.55279	5.01335	4.89041	3.26402
0.676217	0.428245	0.394106					0.472378	0.352442	0.175232	0.166989	0.130446			0.0604959	0.060248	0.0630752	0.0560839	0.053315			167.179	81.9654	23.9639	21.7535	14.016		53.0323	28.2046	13.9014	16.6953	21.0609		13.9938	10.3395	8.1695	6.69734	2.30492
0.5489	0.413614	0.445008					0.500699	0.39852	0.224591	0.178254	0.127822			0.0625936	0.0588761	0.0582567	0.0582905	0.05146			190.09	98.0042	51.8129	25.6212	12.683		67.6696	32.7631	16.0609	30.1242	17.809		15.41	7.2718	5.50952	7.41044	4.63827
0.672979	0.489173	0.436882					0.450558	0.255019	0.199682	0.207133	0.130798			0.0595699	0.0586534	0.05346	0.0566028	0.0520549			180.438	90.4064	28.5815	26.8928	21.9033		49.7261	34.9499	33.0287	17.5741	18.3094		16.6508	6.78794	5.55591	4.66007	5.1085
0.726484	0.485876	0.409363					0.469885	0.300874	0.236395	0.21735	0.134011			0.0792083	0.0752516	0.0633452	0.0580215	0.0567907			148.499	77.9504	24.6754	23.9198	16.1522		60.2101	34.9255	16.3348	17.3914	16.1175		20.1822	7.40775	5.48074	4.63025	2.79196
0.611499	0.566397	0.421577					0.461244	0.360347	0.173177	0.222502	0.129906			0.0608747	0.0645059	0.0553467					117.865	61.9179	23.3935	42.2317	18.4025		58.3808	45.8855	17.1137	16.9529	14.9184		18.5351	10.6278	7.38615	4.77862	5.69167
0.662882	0.383482	0.421577					0.447972	0.362079	0.245553	0.169752	0.131898			0.0593149	0.0615295	0.0560924
Figure 2F	c4						Figure 2F	c2
P120	P220	P600	P800	P1200			P120	P220	P600	P800	P1200			Figure 2F	gamma
0.000453459	0.000227685	0.000107106	0.000139298	7.03011e-05			7.20342e-05	4.06147e-05	1.63282e-05	1.65187e-05	1.29611e-05			P120	P220	P600	P800	P1200
0.000375003	0.000187502	8.25411e-05	9.49304e-05	6.39341e-05			2.18654e-05	1.12954e-05	6.19832e-06	6.72667e-06	4.086e-06			9.59245e-06	9.39937e-06	6.72298e-06	9.21834e-06	9.47952e-06
0.000718954	0.000359477	9.46151e-05	9.13085e-05	4.73649e-05			1.96039e-05	1.04375e-05	7.82973e-06	4.99714e-06	4.0843e-06			9.37534e-07	6.1333e-07	7.37144e-07	9.09413e-07	8.21147e-07
0.00062765	0.000313825	0.000175872	0.000100975	7.61104e-05			2.15333e-05	1.22716e-05	5.47148e-06	7.00719e-06	3.24189e-06			1.03766e-06	8.42799e-07	9.50203e-07	1.0716e-06	8.19189e-07
0.000460259	0.000230129	0.000102716	0.000141132	6.17264e-05			2.09258e-05	1.11284e-05	6.65644e-06	6.56763e-06	3.9085e-06			7.90779e-07	9.29989e-07	6.013e-07	9.28432e-07	6.32985e-07
0.000407584	0.000203794	9.32062e-05	9.70456e-05	6.06699e-05			2.06436e-05	1.13822e-05	6.44668e-06	5.81162e-06	4.00119e-06			9.38054e-07	7.41828e-07	8.72849e-07	9.75111e-07	7.3203e-07
0.000726279	0.000365314	9.90535e-05	0.000106615	4.17301e-05			1.86496e-05	9.81382e-06	1.00117e-05	4.40599e-06	3.81639e-06			7.35651e-07	7.10005e-07	8.33315e-07	9.54592e-07	7.41652e-07
0.000607171	0.000302111	0.000165736	9.75273e-05	7.97987e-05			1.78452e-05	1.10004e-05	4.7556e-06	5.53097e-06	3.64977e-06			9.93482e-07	8.00375e-07	8.04179e-07	8.50642e-07	8.77113e-07
0.000439428	0.000220161	9.0619e-05	0.000141186	6.92046e-05			1.6434e-05	1.11559e-05	6.39532e-06	5.77271e-06	3.64252e-06			8.98221e-07	7.0716e-07	6.62111e-07	7.78289e-07	7.49916e-07
0.000399901	0.000199841	9.36261e-05	9.41851e-05	6.41254e-05			2.13541e-05	1.11334e-05	6.24013e-06	5.40981e-06	3.8934e-06			8.54238e-07	6.60396e-07	6.68297e-07	7.58043e-07	7.68224e-07
0.000760592	0.000379512	0.000121716	9.91892e-05	4.09839e-05			1.7723e-05	1.07504e-05	6.33059e-06	4.54555e-06	4.00335e-06			9.16252e-07	7.22579e-07	6.53545e-07	8.49729e-07	8.06482e-07
0.000602428	0.000300869	0.000158774	9.17773e-05	7.74182e-05			2.03064e-05	1.19476e-05	9.49466e-06	4.84338e-06	3.88271e-06			9.44362e-07	7.11649e-07	7.5287e-07	8.35774e-07	8.53502e-07
0.00045292	0.00022623	8.98747e-05	0.000140039	5.53352e-05			1.41795e-05	1.11591e-05	5.88106e-06	5.58932e-06	3.3774e-06			8.92925e-07	9.14041e-07	7.06849e-07	7.72258e-07	6.12321e-07
0.000428316	0.000211839	9.63341e-05	9.46779e-05	6.55387e-05			1.87492e-05	1.22234e-05	6.15819e-06	5.46295e-06	3.96256e-06			8.72965e-07	8.75169e-07	6.7467e-07	7.49309e-07	7.31701e-07
0.000729265	0.000367325	0.000146099	9.62472e-05	4.40914e-05			2.04358e-05	9.83096e-06	6.29073e-06	5.10403e-06	4.10958e-06			9.37622e-07	8.25223e-07	7.98103e-07	7.6842e-07	7.02652e-07
0.000599095	0.000299926	0.000135324	9.60927e-05	7.45654e-05			1.83313e-05	1.02749e-05	1.01256e-05	4.66327e-06	4.1164e-06			9.23459e-07	8.25346e-07	7.97358e-07	7.94368e-07	7.78208e-07
0.000452788	0.000226512	8.76449e-05	0.000129107	6.33115e-05			2.06665e-05	1.1311e-05	6.04496e-06	4.7922e-06	3.54135e-06			9.41196e-07	7.97283e-07	8.15869e-06	7.77162e-07	7.10133e-07
0.000497257	0.000248151	9.23354e-05	9.36884e-05	6.4326e-05			2.17407e-05	1.06177e-05	6.78696e-06	5.18853e-06	4.23649e-06			9.49904e-07	7.61832e-07	6.57518e-07	8.14454e-07	6.4214e-07
0.000712706	0.000358786	0.000160688	9.27994e-05	4.52761e-05			2.0264e-05	1.05243e-05	6.81935e-06	4.61675e-06	3.99437e-06			1.03177e-06	8.99222e-07	6.39992e-07	7.60503e-07	9.09639e-07
0.000608331	0.000304275	0.000140789	8.90728e-05	6.98773e-05			2.0038e-05	9.59915e-06	9.10807e-06	4.0279e-06	4.11266e-06			9.73115e-07	8.17008e-07	7.09031e-07	6.9114e-07	8.02096e-07
0.000435858	0.000218696	8.82578e-05	0.000138713	5.621e-05			1.68291e-05	1.05019e-05	5.43172e-06	5.78513e-06	3.37961e-06			9.4454e-07	8.26151e-07	7.18659e-07	6.5387e-07	7.33521e-07
0.000501065	0.0002494	9.56092e-05	0.000115109	6.05824e-05			1.61273e-05	1.02192e-05	6.09037e-06	5.53766e-06	3.44235e-06			9.75404e-07	8.007e-07	7.53212e-07	7.73035e-07	7.41418e-07
0.000665674	0.000343574	0.000170291	0.000102994	4.26127e-05			2.22885e-05	1.10311e-05	5.79777e-06	5.32661e-06	4.12311e-06			8.71173e-07	8.03054e-07	5.60646e-07	7.19961e-07	7.75547e-07
0.000609895	0.000303125	0.000111849	9.44975e-05	7.07539e-05			2.02719e-05	9.89551e-06	9.3987e-06	4.72925e-06	3.78345e-06			9.93444e-07	8.4049e-07	6.26222e-07	7.63661e-07	6.87043e-07
0.00040851	0.000205838	8.61143e-05	0.000120788	6.27526e-05			2.20639e-05	1.11455e-05	5.89891e-06	4.93687e-06	3.2341e-06			9.44394e-07	8.16801e-07	7.69491e-07	7.93049e-07	7.89407e-07
0.000527613	0.000260695	8.60907e-05	0.000116347	5.9463e-05			1.38878e-05	1.05759e-05	5.64986e-06	6.44392e-06	3.30103e-06			1.07638e-06	6.79707e-07	6.90022e-07	7.83689e-07	7.46258e-07
0.000681256	0.000341409	0.000180429	9.33945e-05	5.01452e-05			1.90575e-05	1.15738e-05	6.28306e-06	6.04461e-06	4.0543e-06			9.97245e-07	8.57849e-07	7.54815e-07	7.57787e-07	7.33632e-07
0.000616911	0.000309194	9.95491e-05	9.38794e-05	7.31534e-05			2.14545e-05	9.73142e-06	5.46243e-06	5.26375e-06	4.2042e-06			9.956e-07	7.9185e-07	6.26924e-07	7.92338e-07	7.61559e-07
0.000422801	0.000211715	9.57214e-05	0.000131016	6.09974e-05			1.91692e-05	1.14275e-05	9.48255e-06	4.89317e-06	3.58409e-06			7.98279e-07	7.99516e-07	7.53906e-07	7.59027e-07	7.65191e-07
0.000537107	0.000267706	9.62713e-05	9.97363e-05	6.00838e-05			1.37276e-05	1.06707e-05	5.35755e-06	5.62134e-06	3.4136e-06			1.03987e-06	7.61049e-07	6.68812e-07	7.37876e-07	7.1226e-07
0.000691792	0.000346287	0.000184226	0.00010395	4.72993e-05			1.88725e-05	1.10853e-05	6.23684e-06	5.91173e-06	3.83327e-06			7.23554e-07	7.24771e-07	7.59718e-07	6.8419e-07	7.90925e-07
0.000581503	0.000288141	0.000106172	9.27057e-05	7.54456e-05			1.93874e-05	1.11383e-05	5.01795e-06	5.28397e-06	3.88797e-06			7.68465e-07	7.66043e-07	6.31146e-07	7.89415e-07	6.35667e-07
0.000404498	0.000209574	8.31744e-05	0.000143381	6.2753e-05			2.06597e-05	1.07773e-05	8.31777e-06	4.83378e-06	3.90046e-06			9.95677e-07	7.92125e-07	7.30158e-07	7.98743e-07	8.51549e-07
0.000571256	0.000282196	9.40975e-05	9.03845e-05	5.96752e-05			2.27265e-05	1.14143e-05	5.83399e-06	4.8517e-06	3.17839e-06			9.88893e-07	8.12363e-07	7.67569e-07	6.65218e-07	7.55597e-07
0.000709888	0.00035951	0.000178755	9.4364e-05	4.66449e-05			1.65685e-05	1.07515e-05	5.6391e-06	5.46206e-06	3.92731e-06			7.26072e-07	7.28837e-07	7.14892e-07	7.47051e-07	6.47851e-07
0.000601983	0.000301849	0.000101596	9.75593e-05	8.00117e-05			2.07019e-05	1.19198e-05	5.40174e-06	4.3511e-06	3.88439e-06			7.88739e-07	7.8316e-07	7.66617e-07	7.06362e-07	7.48183e-07
0.000429482	0.000212864	8.1926e-05	0.000144706	5.94948e-05			2.0484e-05	9.86844e-06	9.76761e-06	3.9657e-06	3.9024e-06			6.27362e-07	6.28233e-07	8.04206e-07	9.38184e-07	8.0654e-07
0.000595362	0.000293568	8.25661e-05	9.28708e-05	6.7515e-05			2.39503e-05	1.10109e-05	4.97457e-06	4.9357e-06	3.4465e-06			7.65161e-07	7.7048e-07	7.17076e-07	6.48135e-07	7.50172e-07
0.000670664	0.00033073	0.000176479	9.66279e-05	4.79413e-05			1.73109e-05	9.99851e-06	5.37654e-06	5.48105e-06	3.20375e-06			9.49163e-07	7.41674e-07	6.34637e-07	7.07932e-07	6.42417e-07
0.000591713	0.000298438	0.000104219	0.00010067	8.01865e-05			2.2689e-05	1.11781e-05	6.14074e-06	5.30558e-06	3.80085e-06			9.12794e-07	7.19861e-07	6.1828e-07	6.44908e-07	8.34171e-07
0.000443195	0.000223142	8.54733e-05	0.000142566	6.27315e-05			2.24729e-05	1.0178e-05	7.27349e-06	4.31297e-06	3.82915e-06			9.8651e-07	8.00079e-07	5.63873e-07	7.30732e-07	7.96858e-07
0.000565896	0.000282064	8.57491e-05	9.39701e-05	6.12954e-05			2.10829e-05	1.11209e-05	1.00829e-05	4.72004e-06	3.48979e-06			7.6561e-07	7.61789e-07	6.55414e-07	6.14789e-07	7.59001e-07
0.000667017	0.000340834	0.00018771	9.94931e-05	4.7071e-05			1.54467e-05	9.90573e-06	5.95176e-06	5.98834e-06	3.39856e-06			7.49099e-07	7.59288e-07	7.02529e-07	8.56358e-07	7.28039e-07
0.000618539	0.000311671	9.03088e-05	0.000101155	8.1529e-05			2.04253e-05	1.14632e-05	6.37445e-06	5.46409e-06	3.90909e-06			9.35962e-07	7.46454e-07	5.97847e-07	7.68486e-07	8.70305e-07
0.000426859	0.000211	7.8462e-05	0.000144908	6.87031e-05			2.08387e-05	9.72414e-06	5.80424e-06	5.30823e-06	3.8344e-06			7.85409e-07	7.84104e-07	7.02914e-07	6.48885e-07	7.0164e-07
0.000635209	0.000319721	9.04495e-05	8.41534e-05	5.53986e-05			2.09522e-05	1.12444e-05	1.02984e-05	4.60766e-06	4.04131e-06			7.6469e-07	7.8046e-07	8.76461e-07	6.03946e-07	6.27685e-07
0.000605865	0.000309692	0.000179765	9.67093e-05	4.76399e-05			1.5848e-05	1.02823e-05	5.22839e-06	5.2463e-06	3.27166e-06			8.82543e-07	6.76782e-07	8.53532e-07	7.68059e-07	6.61796e-07
0.000585769	0.000293961	9.95062e-05	0.000102582	7.85094e-05			1.57858e-05	1.11096e-05	5.98495e-06	5.26968e-06	3.80561e-06			9.35497e-07	7.56394e-07	6.13352e-07	6.20211e-07	8.73535e-07
0.000389506	0.000194652	8.16801e-05	0.000145762	6.86755e-05			2.13052e-05	1.04801e-05	5.78862e-06	4.63553e-06	4.13133e-06			9.54858e-07	6.61978e-07	6.96258e-07	6.09616e-07	7.82662e-07
														9.39452e-07	7.52211e-07	7.03159e-07	7.8989e-07	7.72522e-07

## Sheet: fig. 3
Figure 3A, c4						Figure 3C, c4						Figure 3E, c4
P1200	P800	P600	P220	P120		P1200	P800	P600	P220	P120		P1200	P800	P600	P220	P120
0.2455	0.5283	0.3421	0.572	1		0.203323	0.416653	0.622038	0.731103	1		0.291263	0.377111	0.592252	0.725219	1
0.3157	0.2615	0.521	0.4476	0.9385		0.193236	0.402616	0.594829	0.722137	1		0.307758	0.383564	0.614508	0.778466	1
0.34	0.4009	0.2592	0.65	1		0.184555	0.373631	0.541039	0.687102	1		0.314048	0.394615	0.637554	0.684192	1
0.3895	0.3797	0.3216	0.5819	1		0.237691	0.399623	0.664519	0.694338	1		0.307272	0.396578	0.577792	0.676717	1
Figure 3A, c4	c2					Figure 3C, c4	c2					Figure 3E, c4	c2
P1200	P800	P600	P220	P120		P1200	P800	P600	P220	P120		P1200	P800	P600	P220	P120
0.5562	0.5671	0.6394	0.865	1		0.587235	0.601533	0.654473	0.697159	1		0.577774	0.627781	0.674428	0.66326	1
0.5945	0.5427	0.7092	1	0.981		0.544381	0.637939	0.63884	0.666031	1		0.590813	0.613696	0.628662	0.653546	1
0.5568	0.6286	0.6564	0.8368	1		0.561623	0.58164	0.648854	0.718881	1		0.589917	0.6003	0.634836	0.661231	1
0.6033	0.5972	0.6759	0.8731	1		0.523204	0.599987	0.665305	0.654091	1		0.577064	0.614538	0.661477	0.675865	1
Figure 3A, c4	gamma					Figure 3C, c4	gamma					Figure 3E, c4	gamma
P1200	P800	P600	P220	P120		P1200	P800	P600	P220	P120		P1200	P800	P600	P220	P120
0.6912	0.7164	0.8125	0.9155	0.974		0.677857	0.741	0.74071	0.787075	1		0.824723	0.840031	0.809634	1	0.81
0.6839	0.7051	0.801	0.92169	1		0.69	0.569238	0.717028	0.833679	1		0.84	0.851138	0.793944	1	0.845104
0.694	0.7254	0.8221	0.9003	1		0.599847	0.627757	0.633952	1	0.801935		0.793901	0.868772	0.817524	1	0.855785
0.7015	0.7168	0.8101	0.8953	1		0.600036	0.702521	0.502483	1	0.78025		0.818829	0.841757	0.792442	1	0.831006
figure 3B
Arc4	Arc3	Arc2	Arc1	Greek		figure 3D						figure 3F
1	0.789822	0.673964	0.48182	0.409764		Arc4	Arc3	Arc2	Arc1	Greek		Arc4	Arc3	Arc2	Arc1	Greek
1	0.595775	0.61675	0.54957	0.457295		0.981313	1	0.574823	0.51264	0.2208		0.993981	1	0.495769	0.206239	-0.451494
1	0.725847	0.651639	0.454695	0.508337		1	0.804964	0.762772	0.506789	0.210317		1	0.805566	0.643122	0.20711	0.0107622
1	0.757347	0.626443	0.467847	0.430585		1	0.973309	0.818898	0.718872	0.629482		0.807202	1	0.759878	0.165319	-0.528261
						1	0.93078	0.82686	0.635096	0.456358		1	0.934347	0.653935	0.5964	0.173648

## Sheet: fig. 4
	Figure 4A						Figure 4B						Figure 4C
	Arc4	Arc3	Arc2	Arc1	Greek		Arc4	Arc3	Arc2	Arc1	Greek		Arc4	Arc3	Arc2	Arc1	Greek
	0.75	0.6875	0.6675	0.615	0.615		0.851	0.68	0.571	0.5107	0.501		0.88	0.778	0.7808	0.5902	0.529
	0.875	0.77	0.625	0.75	0.601		0.761	0.711	0.592	0.66	0.502		0.781	0.788	0.761	0.5209	0.571
	0.982	0.751	0.6875	0.625	0.512		0.821	0.66	0.578	0.591	0.521		0.893	0.881	0.74	0.5102	0.5089
	0.99	0.745	0.6865	0.501	0.624		0.801	0.692	0.675	0.622	0.502		0.913	0.85	0.7609	0.5208	0.53
	0.8125	0.625	0.5001	0.5009	0.5029		0.79	0.687	0.615	0.545	0.533		0.97	0.8605	0.8202	0.5806	0.5112
	0.88	0.752	0.504	0.745	0.5625		0.775	0.695	0.6601	0.571	0.552		0.937	0.7708	0.57	0.61	0.54
	0.86	0.755	0.6675	0.503	0.687		0.799	0.675	0.668	0.598	0.531		0.7802	0.901	0.6609	0.6708	0.509
	0.625	0.757	0.5067	0.5012	0.562		0.785	0.581	0.625	0.612	0.505		0.821	0.78	0.579	0.6301	0.5307
	0.6775	0.751	0.5625	0.635	0.5081		0.715	0.695	0.665	0.576	0.54		0.8508	0.7305	0.777	0.62	0.521
	0.97	0.6875	0.625	0.505	0.501		0.74	0.665	0.681	0.598	0.55		0.63	0.7101	0.74	0.58	0.55
			Figure 4D					Figure 4E
			Y+c1	Y+c1+c2	Y+c1+c2+c3	Y+c1+c2+c3+c4		c4+c3	c4+c3+c2	c4+c3+c2+c1	c4+c3+c2+c1+y
			0.574127	0.618356	0.662929	0.673147		0.886117	0.82403	0.7815	0.714457
			0.530132	0.635166	0.644197	0.710771		0.871133	0.81388	0.729416	0.722585
			0.552892	0.632867	0.628607	0.647146		0.8202	0.82302	0.741282	0.6903
			0.53043	0.625166	0.654197	0.660771		0.861133	0.831	0.7389	0.7001
			Y	Y+c2	Y+c3	Y+c4		c4	c4+c2	c4+c1	c4+y
			0.574127	0.576944	0.663388	0.699722		0.918345	0.841346	0.795461	0.76814
			0.530132	0.583302	0.641029	0.655297		0.836476	0.860777	0.806734	0.776049
			0.552892	0.553735	0.627095	0.71957		0.858796	0.833005	0.811139	0.759887
			0.530431	0.57283	0.625524	0.729934		0.854473	0.823465	0.793924	0.737382

## Sheet: fig.5
	Figure5B												Figure5D
	3	2	1	greek									3	2	1	greek		Figure 5E
	36.4177	35.0675	21.0586	21.038		Figure 5c							0.000401678	0.000132133	0.000122723	0.000114082		3	2	1	greek
	23.8887	9.56649	9.24515	8.55633		3	2	1	greek				0.000230161	5.09289e-05	6.78605e-05	2.69128e-05		1	0.423084	0.114205	0.100536
	28.4787	27.7386	20.9195	7.95825		1	0.737635	0.441899	0.323572				0.000179435	7.9893e-05	4.96279e-05	2.00878e-05		1	0.662808	0.327888	0.174125
	16.5712	10.1893	6.40674	12.6998		1	0.702137	0.394829	0.262616				0.000378836	0.000139002	0.000117385	5.38228e-05		1	0.418842	0.109154	0.100513
	19.8392	11.5795	6.53567	7.25207		1	0.686031	0.37884	0.337939				0.000315531	7.82397e-05	6.77182e-05	0.000115792		1	0.66484	0.325711	0.179835
	16.3479	9.94996	5.79908	8.78695		1	0.721719	0.390107	0.346206				0.000234824	5.14946e-05	6.73128e-05	4.28899e-05
	19.9	26.3853	16.1419	8.60469									0.000145814	7.90279e-05	5.44042e-05	3.33163e-05
	27.2189	13.3484	12.991	8.50689									0.000318944	0.000133912	9.23193e-05	3.98072e-05
	25.2169	9.67791	7.57389	7.209									0.000363534	9.10806e-05	0.000104057	0.000139189
	15.9262	10.82	8.38885	7.24085									0.000245877	3.88296e-05	6.4934e-05	3.64236e-05
	17.2542	9.35846	6.43172	6.96213									0.000157825	8.09551e-05	5.07808e-05	2.84467e-05
	20.0293	33.0062	20.7205	7.61554									0.00020543	0.000129156	7.67553e-05	4.97965e-05
	20.2461	9.9869	8.30772	13.9233									0.000415281	8.51432e-05	0.000108235	0.00012892
	24.9482	10.6326	6.64225	8.15949									0.000236991	5.31114e-05	7.61733e-05	3.71366e-05
	13.201	11.604	6.36565	9.05668									0.000201177	7.61465e-05	6.03675e-05	2.85745e-05
	25.1452	29.54	19.9904	8.31813									0.000188582	0.000119626	6.92182e-05	3.28123e-05
	27.8185	12.1124	14.7467	8.16739									0.000417262	0.000126418	0.00010412	0.000126881
	14.725	10.4673	6.95274	6.97117									0.000239464	3.82779e-05	6.80535e-05	4.54559e-05
	15.5811	11.2292	6.22393	7.0757									0.00019744	4.82516e-05	5.4725e-05	2.92676e-05
	14.5829	9.52687	6.91269	8.1336									0.000217576	0.000107573	6.44819e-05	4.07348e-05
	29.6941	31.1686	22.2219	7.01744									0.00039977	0.000118007	0.000106135	0.000123617
	15.2672	10.0817	6.46118	13.5217									0.000241466	3.86428e-05	6.65515e-05	2.59701e-05
	24.2734	10.8152	6.74421	8.41499									0.000220571	5.44248e-05	5.28876e-05	2.45748e-05
	20.5799	9.70995	6.58317	9.72443									0.000202309	0.000119947	5.69064e-05	3.84189e-05
	24.6918	26.5306	19.8548	8.20862									0.000384789	0.000142072	0.000119798	0.000127665
	23.9068	10.3761	10.8883	8.16688									0.000343033	6.03216e-05	5.89758e-05	4.55498e-05
	23.9401	11.6661	7.1601	6.60245									0.000260401	5.78674e-05	6.38945e-05	3.2378e-05
	13.8643	10.2624	6.36516	7.42379									0.000132591	0.000112712	6.09783e-05	3.35576e-05
	19.1351	11.8042	6.77889	6.97									0.000301918	0.000141269	0.000140216	0.000129622
	31.1294	28.3157	23.8386	7.19814									0.000372038	4.43371e-05	5.81289e-05	2.94428e-05
	16.2449	10.3049	6.83136	16.1325									0.000263945	4.12879e-05	6.31198e-05	2.96072e-05
	22.553	11.0009	7.59249	7.41327									0.000137825	8.72734e-05	5.67255e-05	2.87632e-05
	13.978	9.31117	6.5902	8.3554									0.000239796	0.000155973	9.71011e-05	0.00013243
	31.7042	27.2753	20.0867	8.21153									0.000706728	4.24037e-05	6.19306e-05	3.8735e-05
	18.8958	9.85679	8.23019	8.41545									0.000240013	5.04252e-05	5.86889e-05	3.21552e-05
	14.527	12.1888	6.81219	6.76081									0.000116984	7.49856e-05	5.03725e-05	2.20587e-05
	14.097	10.7306	7.27003	7.2409									0.000247204	0.000148878	0.00011734	0.000128406
	22.2794	25.4691	7.5729	7.33566									0.000735206	4.06087e-05	6.19407e-05	6.30433e-05
	23.8864	18.138	25.2473	6.65058									0.000270469	3.26842e-05	5.64327e-05	3.27622e-05
	15.9331	10.0978	7.00607	12.8714									0.000139722	7.81403e-05	5.23278e-05	2.98188e-05
	17.4491	10.8877	6.92004	8.32806									0.000276413	0.000145641	0.000111074	8.14334e-05
	21.3522	9.61771	6.50139	8.973									0.00073505	4.25834e-05	6.43848e-05	0.000109987
	24.5507	26.2093	23.9429	7.53963									0.000284401	4.33562e-05	6.17102e-05	2.95937e-05
	16.4028	10.7405	7.05942	7.65002									0.000118873	8.22297e-05	4.88156e-05	1.95888e-05
	23.7068	11.716	6.89373	6.7502									0.00032657	0.000149151	9.86663e-05	4.46376e-05
	14.0069	9.78032	6.30346	7.58239									0.000719356	5.96189e-05	6.82596e-05	0.000129485
	20.5514	25.0454	21.2648	6.83991									0.000264487	3.78535e-05	7.20094e-05	2.71691e-05
	19.3444	16.4305	18.1814	8.50606									0.000147187	8.55364e-05	4.92426e-05	2.21834e-05
	14.6115	10.812	7.36541	13.4705									0.000243302	0.000174551	9.7985e-05	3.71978e-05
	14.8918	11.0966	6.56456	7.70877									0.000721216	9.21367e-05	9.91511e-05	0.000125536
	25.0642	10.3351	6.77489	9.23822									0.000258621	4.70734e-05	6.62732e-05	3.72646e-05
	22.535	33.309	27.2971	7.56448									0.000157284	6.86896e-05	5.61461e-05	2.26724e-05
	18.1991	9.71891	7.56961	8.00161									0.000251281	0.000132195	7.69002e-05	3.70151e-05
	14.059	11.182	7.87682	6.76875									0.000783505	8.54276e-05	9.47244e-05	0.0001296
	16.623	9.76231	6.91363	6.90662									0.000293641	4.97763e-05	6.32976e-05	2.69114e-05
	32.1874	30.7496	19.8978	7.84396									0.000177801	7.59009e-05	5.02008e-05	2.54683e-05
	23.6848	9.99237	16.8	12.053									0.000306771	7.67015e-05	6.81499e-05	3.44886e-05
	16.0759	10.59	8.17639	9.73955									0.00071846	0.000146512	0.00010689	0.000125769
	14.7635	10.6056	7.05867	7.87031									0.000287481	4.46855e-05	6.45549e-05	2.50414e-05

## Sheet: fig. 6
Fig. 6B left						Fig. 6B middle						Fig. 6B right
Arc 4	arc3	arc2	arc1	greek		Arc 4	arc3	arc2	arc1	greek		Arc 4	arc3	arc2	arc1	greek
0.0861	0.154	0.3359	0.8416	1		0.1279	0.2974	0.6965	0.7953	1		0.2267	0.2534	0.6724	0.7839	1
0.1008	0.1577	0.5809	0.6867	1		0.1213	0.4865	0.6746	0.8165	1		0.3032	0.3616	0.7573	0.8188	1
0.0268	0.2124	0.292	0.8536	1		0.1196	0.3465	0.7118	0.8125	1		0.2657	0.0942	0.6778	0.8585	1
0.0892	0.1785	0.4199	0.6475	1		0.1273	0.3688	0.7123	0.8733	1		0.2799	0.226	0.6081	0.7893	1
0.1121	0.1908	0.2479	0.7489	1		0.1256	0.452	0.7035	0.8611	1		0.3042	0.2172	0.5603	0.7881	1
0.0765	0.2417	0.3276	0.6837	1		0.1259	0.356	0.6696	0.8901	1		0.269	0.418	0.6533	0.9102	1
0.1911	0.2733	0.3407	0.4878	1		0.1398	0.4623	0.6389	0.9723	1		0.2875	0.3379	0.7057	0.8575	1
0.0274	0.1861	0.4401	0.5918	1		0.127	0.3524	0.7158	0.9278	1		0.2941	0.1667	0.6859	0.7884	1
0.0184	0.2229	0.4942	0.7513	1		0.1414	0.461	0.6329	0.7273	1		0.3185	0.3386	0.6907	0.8424	1
0.0525	0.1833		0.6845	1		0.1247	0.4303		0.6437	1		0.2838	0.2365		0.792	1
0.1337			0.5781	1		0.1397			0.9022	1		0.3306			0.8453	1
			0.6274	1					0.6831	1					0.8808	1
			0.715	1					0.8353	1					0.7298	1
			0.5907						0.8328						0.8614
			0.7875						0.9082						0.8829
Fig. 6C arc1						Fig. 6C arc3
row A	row B	row C	row D			row A	row B	row C	row D
0.8245	0.5477	0.9998	0.8309			0.732	0.7841	0.9125	0.9017
0.8104	0.8895	1.0074	0.8607			0.6701	0.6292	0.9986	0.7522
1.1603	0.7836	0.9697	0.9291			0.7353	0.8755	0.9869	0.8616
0.7181	0.6321	0.8814	0.7657			0.6876	1.0236	1.05	0.9707
0.8194	0.8125	0.9965	0.9181			0.9089	0.9428	1.0301	0.8701
1.004	0.4407	1.0769	0.8894			0.8383	0.7439	1.0427	0.923
0.85	0.3944	1.1391	1.0389			0.8448	0.5765	0.9526	0.6694
1.101	0.5846	0.9656	0.8544			0.6959	1.1328	0.9432	0.8962
1.0268	0.6219	0.8698	0.8639			1.0169	1.239	0.9265	1.0439
0.8783	0.5854	1.0133	0.7394			0.9659	0.8917	1.0149	0.8841
0.6645	0.4749	1.0301				0.8866	0.6918	1.1295	0.6759
0.9333	0.8776	0.9818				1.0532	1.0856	1.0264	0.8097
0.5435	0.5012	0.9081					0.7633	0.9513	0.78
0.8689	0.842	1.1619					0.7854	1.0318
	0.9774	0.8112					1.0295	0.9336
		0.9592					0.6207	0.9188
		0.8943
		0.9491
		1.0254

## Sheet: fig. 7
Fig. 7A C3					Fig. 7A b					Fig. 7B arc3					Fig. 7B Greek					Fig. 7C					Fig. 7D texture discrimination					Fig. 7D texture/edge discrimination
P150	P220	P400	P800		P150	P220	P400	P800		P150	P220	P400	P800		P150	P220	P400	P800		arc3	arc2	arc1	greek		8	7	6	5		4	3	2	1
37.5	32.9	29.3	14.6		18.8	14.1	6.3	5		0.6038	0.7475	0.9324	0.5462		0.7075	0.9256	0.91	0.8703		0.9426	1	0.3719	0.2233		0.7722	0.8261	0.6542	0.469		0.409	0.661	0.9437	0.8851
37.6	30.8	32.2	19.7		17.4	14.9	14.3	7.3		0.9517	0.7901	0.6341	0.6419		0.9528	0.7553	0.8097	0.6656		1	0.9607	0.3841	0.1298		0.8243	0.6742	0.8328	0.4826		0.5401	0.5956	0.8096	0.881
37.6	27.1	23.5	14.8		16.2	16.6	13	6.8		0.9641	0.8254	0.7704	0.5554		0.8861	0.9518	0.8357	0.8438		1	0.9528	0.3408	0.1744		0.9705	0.7193	0.7071	0.5227		0.6767	0.8743	0.8455	0.8261
34.5	26.6	34.1	21.1		17.7	15.2	10.7	5.4		0.8027	0.9454	0.7239	0.532		0.6449	0.9217	0.8068	0.8527		0.9405	1	0.3734	0.0948		0.9449	0.7085	0.629	0.6636		0.6199	0.6553	0.7869	0.7269
33.6	31.6	31.6	19		17.1	13.4	14.2	2.8		0.9214	0.8758	0.6821	0.5448		0.7507	0.8621	0.9154	0.8149		1	0.8617	0.5367	0.2664		0.7652	0.7773	0.6771	0.483		0.6824	0.7242	0.7836	0.8968
33.6	34.7	27.5	20		16.3	15.2	10.6	10.7		0.9738	0.789	0.6818	0.5926		0.902	0.9086	0.9032	0.7461		1	0.8073	0.3178	0.1848		0.8268	0.8666	0.7497	0.6235		0.6326	0.5996	0.7927	0.8529
39.4	24.9	26.1	17.2		20.5	13.5	15.6	15		0.8378	0.776	0.7749	0.4917		0.9738	0.9674	0.7655	0.7995		0.9633	1	0.8969	0.3083		0.698	0.5662	0.6002	0.6312		0.6881	0.7088	0.8382	0.8401
28.6	28.7	24.9	18.7		17.4	10.4	13.2	15.7		0.928	0.9274	0.9021	0.5716		0.9156	0.8822	0.7465	0.8065		1	0.9266	0.6709	0.3537		0.8501	0.9324	0.6315	0.6054		0.4913	0.7267	0.7699	0.8909
35.2	29.7	29.5	22.4		22.5	9.3	8.1	7.5		0.9918	0.7632	0.6844	0.4304		0.9893	0.8942	0.8772	0.8655		1	0.923	0.2499	0.3377		0.8839	0.8078	0.8773	0.6455		0.6418	0.6805	0.7174	0.8355
37.1	24	24.9	11.2		16.4	10.6	5.7	8.9		0.7894	0.8317	0.7779	0.5345		0.8153	0.8146	0.9288	0.8464		0.9702		0.3868	0.2265		0.9	0.6751	0.5926	0.4727		0.4633	0.7126	0.8127	0.9036
33.4	32.5	25.6	13.1		18.1	13.5	12.1	7.6		0.7747	0.7865	0.7009	0.4741		0.6264	0.8737	0.8918	0.7755				0.5439	0.1796		0.6569	0.7174	0.7346	0.6908		0.6983	0.8005	0.7882	0.8775
37.9	28.8	29.7	19.2		20.2	12.8	16.4	9.2		0.8942	0.7211	0.8784	0.4943		0.9641	0.9037	0.7719	0.9134				0.3031	0.1076		0.8605	0.76	0.7218	0.6014		0.5889	0.5396	0.824	0.8204
35.7	35.7	28.3	16		22.5	12.6	13.5	6.2		0.9782	0.8882	0.7781	0.5598		0.8073	0.7632	0.7714	0.7964				0.491	0.2419		0.7236	0.7596	0.7989	0.663		0.6855	0.7006	0.8142	0.9118
32.2	28.8	29.7	17.1		17.6	14.1	13.2	3.2		0.9323	0.8403	0.7303	0.4612		0.6121	0.9396	0.9407	0.7431				0.7237			0.7723	0.8501	0.6926	0.4916		0.5663	0.4809	0.8465	0.8937
36.6	31.2	28.5	13.5		15.4	12.7	15.1	8.9		0.7553	0.9016	0.7834	0.4708		0.7747	0.9054	0.8698	0.7693				0.5354			0.8888	0.839	0.3935	0.5952		0.6529	0.6828	0.855	0.9326
34.9	26.6	25.8	15.3		18.6	12.7	8.8	5.3		0.8042	0.7564	0.7396	0.4339		0.8942	0.9056	0.853	0.8601							0.8398	0.6941	0.5547	0.6778		0.7254	0.8731	0.7437	0.8254
34.4	28.1	25.5	16.8		14.4	15.2	17.3	3.3		0.7476	0.8368	0.8175	0.384		0.8509	0.9556	0.9721	0.8137							0.7936	0.717	0.6912	0.6914		0.422	0.7741	0.7338	0.8252
33.2	26.5	29.4	15.8		16.5	15.6	10.3	16.1		0.8167	0.7742	0.727	0.5294		0.9991	0.9731	0.8242	0.8622							0.8707	0.8034	0.6658	0.5816		0.4333	0.6793	0.8351	0.8857
36.2	31.2	25	15.4		17.5	18.9	13.1	8.3		0.8061	0.9092	0.6615	0.6214		0.7377	0.9562	0.8895	0.8048							0.9734	0.742	0.8362	0.4046		0.4368	0.6462	0.8253	0.9034
28.6	33.9	30.6	16.7		20	14.6	11.9	10.2		0.9697	0.7814	0.7573	0.5273		0.945	0.8672	0.9092	0.9741							0.7477	0.8436	0.7806	0.4803		0.7049	0.7328	0.763	0.9114
34.4	28.2	29.4	15.2		19.9	14.1	13.4	12.6		0.871	0.8139	0.8493	0.5236		0.9892	0.8967	0.9374	0.6834							0.675	0.6613	0.6897	0.6119		0.6605	0.7857	0.8719	0.8703
33.8	31.3	27.9	22		16.9	12.9	7.2	3.9		0.6036	0.7957	0.6562	0.4667		0.8167	0.9247	0.8202	0.7709							0.6938	0.7772	0.6483	0.6694		0.5498	0.6815	0.8117	0.8582
32.4	28.5	27	15		18.8	13.6	17.6	10.2		0.7507	0.8896	0.723	0.6508		0.8061	0.812	0.905	0.7941							0.7156	0.7588	0.4852	0.6363		0.7699	0.8415	0.8162	0.9026
38.6	30.3	28.1	23.5		16.4	13.9	14.6	10.5																	0.7429	0.8692	0.8263	0.5287		0.6338	0.5984	0.8237	0.9682
33.1	33.6	37.6	16.9		18.3	10.5	19	9.2																	0.8677	0.5954	0.6534	0.8144		0.4613	0.4802	0.8477	0.9142
38.2	30.4	26.7	13.6		20.8	13.5	17.3	9.5																	0.6014	0.7301	0.4854	0.5972		0.5181	0.6052	0.8862	0.8742
39.9	26.9	22.3	16.1		17.3	15.5	13	7.4																	0.8336	0.7353	0.6833	0.6766		0.4815	0.6601	0.7969	0.8413
35.4	27.4	32.7	20.8		16.4	12.9	10.2	11.2																	0.7322	0.4958	0.6503	0.5484		0.7155	0.6427	0.7235	0.895
37.1	29.5	28.8	21.2		16	15	7.8	6.5																	0.92	0.8548	0.583	0.4785		0.5599	0.5953	0.8607	0.8458
38.6	29.4	25.1	18.5		18.4	16	13.1	6.6																	0.7244	1	0.6893	0.6585		0.5028	0.8137	0.7636	0.8819
35.7	27.4	34.9	18.9		19.7	16.2	13.7	11.2																	0.8108	0.7068	0.5692	0.6938		0.5623	0.5184	0.8722	0.9089
38.2	30.5	28.7	19.9		21.3	15.6	16.1	14.1																	0.7162	0.7587	0.5052	0.7722		0.5364	0.6308	0.7805	0.9162
30.9	33.8	27.9	13.6		17.1	9.5	10.1	7.8																	0.7418	0.6835	0.4646	0.5371		0.7053	0.5831	0.8846	0.8994
40.4	29.2	24.7	16.3		17.3	12.9	15.4	7.5																	0.784	0.7684	0.6036	0.4272		0.6677	0.6326	0.7697	0.9389
32	29.4	23.8	12.5		15.7	15.8	13.2	10.2																	0.7871	0.692	0.5773	0.7517		0.6502	0.6134	0.7544	0.9626
28.7	23.4	21.7	16.7		20.2	14.8	10.7	12.2																	0.7575	0.7198	0.684	0.6164		0.6616	0.7278	0.8578	0.7751
41.5	27.7	25.7	20.8		16.8	14	15.3	11.9																	0.9228	0.8918	0.4897	0.4773		0.6243	0.5759	0.7418	0.7811
35.7	25.8	23.8	20.2		16.1	14.9	13.8	9.8																	0.865	0.6453	0.6192	0.5341		0.5251	0.5979	0.844	0.8239
37.8	28.8	28.9	24.9		21.4	16.3	12.3	7.1																	0.9955	0.6724	0.4895	0.5091		0.6742	0.6901	0.8319	0.7701
34.5	31.6	26	18.5		18.6	14.3	18.6	10.9																	0.7823	0.7224	0.821	0.7061		0.5379	0.7884	0.8028	0.8521
31.9	34.6	32.3	11.5		18.4	12.5	14.8	8.8																	0.9167	0.7168	0.6283	0.6492		0.5128	0.4945	0.7929	0.8532
23.7	35.4	31.5	23.1		15	13.6	12.7	13.1																	0.6001	0.8739	0.7626	0.6143		0.5126	0.86	0.9129	0.8825
38.5	29.6	27.5	21.8		17.9	13.6	13.8	4.8																	0.8738	0.9331	0.6895	0.614		0.707	0.5922	0.7913	0.8843
34.9	29	26.2	16.3		18	15.8	13.3	9.4																	0.8471	0.6322	0.7309	0.5078		0.7181	0.7448	0.8005	0.8357
35.2	32.5	30.5	18.7		14.8	14.8	13.5	12.9																	0.7726	0.6659	0.5246	0.6893		0.4441	0.785	0.7631	0.8293
37.6	31.5	23.6	20.3		16.5	15.1	14.4	7.5																	0.8795	0.782	0.7658	0.6246		0.6052	0.8123	0.7693	0.9097
30.3	32.3	29	19.2		16.2	14.3	11.2	7.1																	0.8978	0.6919	0.7853	0.5639		0.6452	0.6283	0.7808	0.8509
33.1	32.3	25	20.1		18.1	13.3	10.6	6.2																	0.9134	0.9293	0.4323	0.5715		0.559	0.6824	0.8955	0.8014
40.6	25.6	25.8	17.7		15	14.1	14.1	8.2																	0.852	0.8936	0.6224	0.5798		0.6961	0.6638	0.7905	0.8705
38.4	31.6	25	17.9		19.2	14.4	18.7	8.4																	0.8701	0.7859	0.5748	0.5013		0.6454	0.6194	0.7755	0.8802
30.9	29.7	28.7	18.3		20.6	11.2	12.1	9.4																	0.7426	0.7864	0.6557	0.6641		0.6047	0.7072	0.7876	0.8494
27.2	27.7	24.7	15.6		16.4	14.4	10	6.4																	0.7005	0.6962	0.555	0.7292		0.5643	0.7159	0.8457	0.9032
33.7	27.9	23.8	22.3		17	15.9	12.3	9.2																	0.7832	0.8064	0.6679	0.8374		0.6877	0.6448	0.7442	0.8813
36.9	33.8	28.7	18		18	13.8	11.5	7.2																	0.8287	0.8427	0.6997	0.6404		0.7049	0.6932	0.8414	0.8594
39.8	27.6	25.7	20.1		19.4	17.1	12	7.9																	0.9051		0.6645	0.5078		0.6669		0.7434	0.8678
36.4	26.3	28.1	15.4		18	15.1	14.4	6.5																	0.7309		0.6282	0.6101		0.596		0.8035	0.8929
31.5	30.6	25.9	14.8		17.8	13.2	12.6	8.2																	0.7611		0.5111	0.4893		0.7121		0.7187	0.8479
37.2	36	27.8	17.7		16	13.7	11.2	19.7																	1		0.6458	0.5287		0.5293		0.8368	0.8173
31.3	30.1	19.3	17.2		16.5	13.4	11.7	19.2																	0.7477		0.5879	0.5241		0.6344		0.8446	0.8622
32.2	30.9	28.4	21.6		18.2	14.5	9	12.4																	1		0.5121	0.5067		0.7596		0.7756	0.8765
33.4	27.2	32.6	19.8		20.4	15.5	10.4	11.4																			0.6344	0.6278				0.8259	0.8955
31.1	35	30.1	19.6		18.1	13.4	8.8	5.2																			0.619	0.4785				0.8181	0.8685
34.9	30.4	29.7	13.7		14.6	14.9	11.5	7.2																			0.6592	0.6567				0.868	0.8471
32.4	31.6	26.3	15.1		17.9	17.5	9.7	7.1																			0.7392	0.6695				0.8164	0.8998
34.9	27.1	27.5	18.6		16.8	15.9	10.9	10.6																			0.6976	0.6937				0.862	0.8643
34.2	32.6	27.7	17		16.5	15.7	12.1	10.4																			0.7706	0.588				0.8042	0.9104
34.4	31.2	27.3	21.9		16.6	12.4	9.4	9.3																			0.5671	0.6519				0.7776	0.8655
34	26.5	24.5	22		15.2	12.9	12.9	8																			0.5535	0.7703				0.8081	0.8697
40.9	30.1	25.9	16.3		16.4	14.5	14	6.2																			0.6305	0.5953				0.8	0.8654
38.4	28.6	26.5	20.6		15.4	13.8	10.1	9																			0.7783	0.5722				0.8541	0.8239
36.2	30.3	25.6	22.2		16.3	10.7	16.3	12.4																			0.7704	0.7672				0.8072	0.8237
30.1	29.2	29.5	19		17.2	11	8.2	10.3																			0.6274	0.3391				0.7679	0.8219
29.5	29.4	34.6	22.9		17.3	16.1	11.8	9.5																			0.5803	0.5443				0.8023	0.9592
28.1	26.9	23	21.2		16.6	12.5	8.5	11																			0.4879	0.833				0.8694	0.86
46.4	29	27.4	18.6		16.7	18.2	12	10.8																			0.7072	0.5429				0.7893	0.917
																											0.6423	0.534				0.7771	0.8875
																											0.5222	0.4674				0.8592	0.963
																											0.6065	0.6693				0.8151	0.9164
																											0.4571					0.7919
																											0.683					0.7731
																											0.6226					0.736
																											0.8031					0.8177
																											0.5041					0.7941
																											0.7371					0.8259
																											0.6544					0.7372
																											0.6483					0.8761
																											0.7117					0.8344
																											0.7593					0.7317
																											0.5329					0.8629
																											0.7719					0.7806

## Sheet: fig. s4
Fig. s4A C3					Fig. s4A b					Fig. s4B texture discrimination					Fig. s4B texture/edge discrimination					Fig. s4C row D					Fig. s4C row A					Fig. s4D texture discrimination					Fig. s4D texture/edge discrimination
P150	P220	P400	P800		P150	P220	P400	P800		arc3	arc2	arc1	greek		arc3	arc2	arc1	greek		P150	P220	P400	P800		P150	P220	P400	P800		row a	row b	row c	row d		row a	row b	row c	row d
61	30.6	44.8	28.3		12.9	38.2	9.8	7		0.8084	0.8043	0.7043	0.6615		0.5648	0.7071	0.7996	0.9371		32.5	15.1	12.5	18.8		36.7	32.4	23.1	14.9		0.7345	0.6537	0.7816	0.8185		0.7221	0.807	0.7856	0.7875
56	44.8	23.2	13.9		7.3	26.8	16.3	3.5		0.9006	0.7349	0.6469	0.7108		0.5295	0.6596	0.7557	0.8641		14.5	20.8	12	23.4		37	25.6	34.7	12		0.4896	0.6432	0.8567	0.7511		0.745	0.6859	0.6992	0.7609
56.5	42.7	48.3	29.7		24.3	16.5	36.1	12.6		0.8403	0.7395	0.7955	0.5638		0.5801	0.6978	0.812	0.8831		34.8	19	3.1	10.2		46.2	22.7	20.3	16.7		0.6172	0.7505	0.7266	0.7966		0.7564	0.7553	0.7125	0.7682
57	42.1	61.7	28.2		7.8	10	20.4	7.9		0.7808	0.8045	0.7168	0.5969		0.5909	0.7407	0.8657	0.9313		13.5	4.8	22.7	13		44.5	22.8	24	20.2		0.6128	0.6816	0.8185	0.8364		0.7694	0.777	0.735	0.8192
30	40.8	21.4	26		32	14	8.4	8.4		0.8305	0.7959	0.6962	0.6878		0.5115	0.7175	0.8465	0.9254		21.5	22.3	19.5	12.3		27.4	17.8	28.4	21		0.6357	0.6893	0.6661	0.7924		0.8318	0.8246	0.7788	0.8133
61.9	35.9	16.3	28		14.9	22.7	6.3	12.7		0.8924	0.8123	0.7566	0.6282		0.6447	0.6736	0.8266	0.8851		19.7	17.7	7.4	1.5		47.2	38.6	23.6	16.9		0.72	0.6975	0.7681	0.8078		0.8178	0.752	0.7276	0.7602
67.9	42.4	36.3	25.2		13.9	4.7	12.6	11.4		0.8285	0.7447	0.5818	0.6385		0.484	0.6754	0.8914	0.8938		14	29.3	4.7	11		45.8	10.9	13.9	9.4		0.5893	0.6485	0.8343	0.8122		0.6901	0.7004	0.7071	0.7334
45	45.8	44.6	24.8		42.9	25.2	0.8	11.9		0.9211	0.8107	0.6764	0.677		0.5046	0.7575	0.7965	0.8953		12.8	8.2	12.3	6.5		38.3	19	18.9	10.1		0.6589	0.7344	0.7014	0.817		0.8378	0.7874	0.6774	0.7003
42.8	39.7	36.2	24.9		46.6	21.8	33.3	2.7		0.8188	0.7769	0.679	0.7289		0.619	0.6732	0.8304	0.8917		26.5	10.9	19.8	7		33.1	14.1	15.4	18		0.4967	0.7977	0.7566	0.7139		0.7007	0.734	0.7491	0.7758
64.2	47.3	35.4	34.3		16.8	27.2	17	9.1		0.8199	0.7681	0.688	0.5879		0.583	0.692	0.7851	0.8267		12.3	3.7	20.8	8.9		34.6	18.6	24.9	0.7		0.5713	0.5556	0.8726	0.7462		0.8786	0.8589	0.6156	0.8757
42.9	43.6	37.1	24.1		24.6	39.5	3.4	12.8		0.8087	0.8376	0.6385	0.6036		0.5528	0.693	0.7885	0.8872		12.6	16	18.7	10.2		31.3	8.5	30.8	7.8		0.7105	0.6899	0.6912	0.7624		0.76	0.7266	0.6613	0.8124
41.2	44.5	26.4	10.2		44.6	15.8	16.2	9.8		0.8966	0.8275	0.7012	0.6369		0.5705	0.717	0.8062	0.9093		29.9	23	20.4	4.9		39.6	32.2	19.8	5		0.5092	0.7273	0.6667	0.7001		0.7281	0.7786	0.7568	0.7712
65.9	37.9	20.6	20.1		19.6	9.2	0.6	12.5		0.8268	0.68	0.5913	0.64		0.5993	0.6886	0.8459	0.9735		22	12.6	27.3	15.3		37.3	28.3	27.4	13.7		0.7461	0.6402	0.82	0.7099		0.6489	0.8721	0.7423	0.7051
51.5	41.2	52.8	27		42.2	30.8	20.8	18.6		0.8667	0.7843	0.6843	0.6443		0.5353	0.6946	0.9022	0.8561		24.7	12.4	3.1	10.8		37.8	20.8	15.1	19.4		0.6037	0.6845	0.7482	0.7979		0.7301	0.8227	0.6562	0.6987
70.4	47.1	39.9	34.6		33.2	27.9	13.2	14.2		0.7841	0.736	0.6976	0.6275		0.6071	0.6929	0.852	0.8809		15.7	13.9	18.3	6.4		41.5	18.9	21.1	32.6		0.6796	0.6885	0.6674	0.7979		0.8271	0.7692	0.7469	0.7335
45.1	41.1	25.1	38.8		25.6	17.6	15.4	2.4		0.8271	0.758	0.6784	0.6888		0.5979	0.7876	0.7772	0.8884		20.6	14.9	14.6	7.6		37.9	18.8	18.8	16		0.5518	0.65	0.683	0.8262		0.7294	0.794	0.7435	0.5729
51.9	45.8	47.8	15.6		21.5	13.1	18.6	3.8		0.8764	0.7446	0.6946	0.6036		0.5682	0.715	0.8118	0.8717		24.1	23.2	9.8	2.4		28.1	26.1	31.4	8.5		0.6966	0.7153	0.776	0.7983		0.7275	0.8901	0.6608	0.7809
60.4	54.9	24	32.6		41.9	21.5	23.5	7.4		0.7988	0.835	0.6495	0.6482		0.5776	0.6449	0.7978	0.8798		23.2	16.1	20	5.1		35.8	13.8	22.1	12.8		0.6399	0.7407	0.7684	0.7417		0.6843	0.84	0.7164	0.8222
63.5	49	35.8	27.4		32.1	7.7	6.9	4.8		0.852	0.8196	0.702	0.6796		0.5448	0.6313	0.8083	0.8423		34.5	12.6	15	5.9		36.3	30.8	25.4	19.2		0.7341	0.6912	0.7236	0.7792		0.6913	0.7036	0.8001	0.7655
62.7	50.2	44.4	22.9		18.7	19.7	0.3	7.6		0.8719	0.7922	0.665	0.655		0.5357	0.6154	0.8672	0.8966		17.6	20.4	23.4	8.7		28	27.4	17.6	23.2		0.599	0.6985	0.7672	0.7442		0.7211	0.7792	0.6953	0.7436
59.9	56.8	28.6	25.2		28.9	12.6	14	14.1		0.9211	0.7981	0.6136	0.6151		0.5545	0.7536	0.8351	0.8844		21	6.4	7.8	14.1		46.2	25.6	15.6	12.8		0.5848	0.6527	0.7923	0.8234		0.768	0.8232	0.6526	0.8276
55.7	50.9	33.5	24.7		16.2	10.8	6.8	5.3		0.8756	0.7883	0.6676	0.6448		0.6111	0.6472	0.8597	0.916		27.8	20.2	9.1	9.9		24.8	32.6	22.8	16		0.5833	0.7359	0.6952	0.7045		0.6469	0.6933	0.7279	0.7386
52.2	47	37.3	26.4		26.5	28.7	19.2	6.6		0.8879	0.7974	0.6552	0.6273		0.5604	0.7197	0.8441	0.9017		28.6	14.6	18	9.4		43	30.4	14.3	24.3		0.7881	0.6755	0.726	0.823		0.7834	0.7844	0.692	0.731
62.8	54.8	56.5	27.4		40.3	19.3	3.5	6.9		0.8358	0.7801	0.639	0.616		0.5519	0.7014	0.7883	0.932		8.2	31	8.8	4.2		37.9	25.6	10.5	17.6		0.6153	0.702	0.6956	0.8049		0.7259	0.7666	0.7021	0.8063
54.1	40.5	41.6	18.3		30.3	32.5	23.6	11.4		0.8268	0.7629	0.7002	0.6941		0.5308	0.6189	0.8572	0.9486		19.3	11.5	15.8	16.9		37.5	28.2	17.9	16.6		0.5193	0.7387	0.8505	0.8187		0.7902	0.7844	0.7405	0.7603
62.2	41.6	33	14.6		17.4	8.1	18.1	13.2		0.8523	0.7903	0.6816	0.6321		0.5247	0.7609	0.766	0.9037		17.3	19	12.2	11.6		44.5	27.1	31.2	13.7		0.7111	0.6651	0.6541	0.7511		0.7498	0.7297	0.7173	0.7283
68.9	55.1	34.7	34.7		28.5	21.4	3.9	7.3		0.8143	0.7576	0.6698	0.6169		0.5709	0.7021	0.852	0.8629		21.9	16.8	22.7	14		37.9	23.6	17.3	13.3		0.6419	0.6703	0.8711	0.7899		0.7279	0.6787	0.7009	0.8029
35.5	47.3	34.2	22.8		18	8.5	11.8	6.4		0.8949	0.7542	0.6581	0.6098		0.6116	0.7528	0.844	0.9073		25.6	8.4	18.1	11.5		38.4	35.8	21.5	23.4		0.6133	0.6845	0.7073	0.7779		0.7751	0.7164	0.6684	0.736
76	44.8	50.1	39.1		45.2	25.2	23.4	12.7		0.881	0.7592	0.7471	0.6448		0.6193	0.6937	0.864	0.9419		25.1	22.1	12.2	15.7		33.9	36.4	15.8	12.3		0.6788	0.6688	0.7498	0.7045		0.7753	0.8637	0.679	0.8345
51.7	47.3	34.2	15.8		7.1	32.1	39.3	11.6		0.8885	0.7665	0.7269	0.5802		0.5924	0.6872	0.7632	0.8971		30	0.4	10.5	20.6		47.9	28.5	5.6	15.7		0.7066	0.6166	0.8218	0.8042		0.8513	0.7635	0.6688	0.7285
71.2	43.7	29.1	19.1		18.4	29.2	11.5	10.4		0.9004	0.7703	0.6724	0.5742		0.5576	0.6392	0.8119	0.9116		25.1	2.4	12.2	7		46.9	20.8	20	8.8		0.5922	0.7041	0.8053	0.8021		0.6849	0.7224	0.6897	0.7303
73.5	43.5	39.4	39.2		32.7	2.2	28.8	24.3		0.8457	0.8713	0.6835	0.6477		0.5553	0.6815	0.8207	0.871		24.2	6.8	31.8	13.8		44.8	19.8	31.9	20.2		0.6483	0.6079	0.7244	0.7428		0.7149	0.8434	0.808	0.7286
43.3	43.1	36.1	39.1		16.8	25.8	6.4	8.2		0.8269	0.7211	0.7405	0.5884		0.5846	0.6855	0.824	0.9453		28.6	25.1	14.7	14.8		43.7	29.8	17.7	17.7		0.6167	0.6648	0.8166	0.842		0.6888	0.8159	0.7274	0.7778
59.8	42.2	44.9	14.7		25.2	19.1	17.1	9.7		0.871	0.7271	0.7517	0.624		0.6075	0.6192	0.8551	0.9121		25	22.9	13.6	9.9		45.1	26.1	11.9	19.1		0.5966	0.6096	0.6615	0.6917		0.7215	0.7269	0.6925	0.8253
92.7	40.3	46.6	27.1		31.5	22.3	12.9	7.6		0.8961	0.7798	0.7241	0.671		0.609	0.6792	0.848	0.8873		12.7	7.2	13.6	23.4		44.9	22.3	13.1	15.8		0.6757	0.7451	0.8536	0.7595		0.7247	0.8237	0.7136	0.7783
55.9	44.7	47.9	38.4		37.6	13.5	18.4	11.1		0.8843	0.768	0.667	0.6769		0.4852	0.6865	0.8461	0.8498		22.8	14.7	25.6	3.1		42.8	28.9	22.5	10.8		0.6941	0.6843	0.837	0.7605		0.7279	0.8255	0.7323	0.7986
62.9	42.1	43.5	38.3		15.7	2.5	10	5.4		0.8878	0.7408	0.6567	0.7018		0.5681	0.6512	0.8271	0.8794		10.4	10.8	2.9	6.6		44.4	19.7	17.1	15.4		0.5372	0.7039	0.7514	0.7443		0.7266	0.7313	0.7338	0.8228
61.3	52.2	43.3	12.2		23.3	27.9	0.8	13		0.9102	0.7831	0.7101	0.5996		0.5313	0.6964	0.887	0.8692		29.8	17.6	22.8	10.5		35	30.4	26.9	7		0.7233	0.6669	0.7803	0.7468		0.7245	0.797	0.7359	0.7536
70.7	46.2	56	41.2		20.3	13.9	12.3	17.1		0.8618	0.8001	0.6455	0.6743		0.5512	0.6315	0.807	0.8852		7.2	30.7	10	10.2		40.2	16.9	18.1	13.6		0.6512	0.7593	0.8235	0.8042		0.7381	0.7515	0.7745	0.8074
68.9	50.1	25.4	31.6		23.9	15.7	19.4	8.4		0.8982	0.7239	0.6372	0.653		0.6394	0.6571	0.824	0.9104		18.2	9.9	13.1	8.4		43.9	10.8	5.4	32.2		0.6223	0.6598	0.7254	0.7363		0.7714	0.8325	0.7028	0.7538
48.5	44.3	33.5	27.3		28.7	20.7	9.9	7.7		0.8495	0.7537	0.6658	0.6901		0.5389	0.6842	0.7969	0.9249		22.7	29.6	19.7	6.6		34.9	26.5	16.9	27.7		0.5209	0.7376	0.7909	0.7834		0.8057	0.7069	0.7378	0.865
53.6	44.6	20	22.7		18.8	44.4	13.2	5.2		0.8816	0.7185	0.7182	0.6488		0.5026	0.6558	0.8175	0.9047		21.7	12.7	8.4	15.8		40	21.1	25	22.1		0.6207	0.7377	0.8015	0.7587		0.7318	0.7496	0.6891	0.773
61.4	51.3	46.2	15.3		33	41.9	19	5.6		0.7939	0.7733	0.6864	0.6726		0.5771	0.6969	0.849	0.9025		35.2	11.4	18	9.6		38.7	38.7	27.2	19.1		0.6348	0.6537	0.7779	0.7736		0.8414	0.811	0.6271	0.7327
57.4	52.3	37.2	26		29.3	5.8	20.4	0.5		0.9117	0.7766	0.6898	0.6856		0.565	0.6655	0.7709	0.9112		22.4	20.3	14.5	4.4		48.7	37.6	29	21.8		0.6478	0.7015	0.6435	0.8766		0.7936	0.766	0.6914	0.765
83.3	45.2	34	22.4		20.3	14.3	7.7	7.7		0.779	0.7973	0.725	0.6235		0.5534	0.645	0.8276	0.9796		17.7	21	5.2	22		43.3	23.7	27	18.7		0.6073	0.6863	0.7248	0.7529		0.811	0.7988	0.7909	0.7234
62.4	53.5	19.8	48.1		27.8	28.9	12.3	3.6		0.8582	0.7265	0.6894	0.6216		0.6052	0.7173	0.7906	0.91		26.1	18	16.3	16.4		47.7	21.2	27.5	22.5		0.7095	0.7857	0.6018	0.8243		0.701	0.8569	0.7023	0.6838
62.4	47.4	38.8	26.9		34.8	1.7	23.7	14.3		0.8362	0.7819	0.6345	0.5868		0.5926	0.704	0.8515	0.9042		13.6	5.7	19.1	20.4		44.4	26.5	33.3	24.4		0.7576	0.6303	0.7213	0.7819		0.6586	0.7487	0.7711	0.7775
49.6	46.8	34.4	23.3		34.9	31.4	18.3	8.8		0.8036	0.7643	0.7137	0.6365		0.585	0.7029	0.7414	0.9473		25.8	11.2	19.5	9.8		47.1	25.8	30.7	8.9		0.7333	0.6008	0.6908	0.7816		0.7663	0.7152	0.7501	0.7716
44.9	56	23.5	24.9		31.7	15.8	1.5	8.3		0.8634	0.8257	0.6991	0.6542		0.5589	0.7074	0.7418	0.9027		23.8	9.9	11	23.4		39.3	37.7	21.2	14.7		0.6227	0.6955	0.7428	0.6849		0.7672	0.8481	0.6901	0.7927
65.9	52.7	25.4	18.9		24.4	33	30.5	15		0.8633	0.7823	0.6765	0.6103		0.584	0.7204	0.885	0.8798		19.3	12.4	14.9	16.4		40.8	25.6	16.7	15.8		0.6652	0.6315	0.7783	0.831		0.665	0.7481	0.8157	0.7178
56	49.5	29.4	45.7		18.8	10.2	8.8	0.9		0.9064	0.7485	0.6635	0.6429		0.5583	0.7196	0.814	0.928		17.6	10.5	19.4	2.7		35.6	36.4	18	12.1		0.6705	0.6505	0.8123	0.7877		0.6757	0.7859	0.7637	0.7197
64.5	47	34.5	31.4		27.2	9.8	8	9.6		0.8555	0.7608	0.6582	0.6257		0.5774	0.6813	0.7413	0.8893		13.7	19	18.7	1.1		42.7	36.7	24.9	9		0.5934	0.6966	0.7393	0.7583		0.7676	0.7409	0.7651	0.7355
49.7	42.3	20.5	25.7		20.3	42.1	0.8	2.7		0.8731	0.7486	0.679	0.6227		0.5931	0.662	0.7526	0.9061		8.9	23.1	12.3	14.1		61.5	45.6	28.5	24.9		0.6391	0.6151	0.753	0.7819		0.8018	0.6916	0.6745	0.7097
67	44.4	35.2	36.2		21.7	24.9	13.9	4.8		0.8597	0.8276	0.648	0.6712		0.5836	0.6756	0.8165	0.9263		19	14.2	6.1	9.2		40.7	25.3	18.3	20.7		0.5958	0.7336	0.826	0.7745		0.8178	0.7226	0.6876	0.8946
39.9	54.1	43.2	24.7		34.2	15.9	14	9.3		0.9087		0.6595	0.6727		0.5431		0.8323	0.9242		27.4	19.9	16.9	9		39.7	24.7	30.6	9.6		0.6452		0.8473	0.8716		0.7041		0.7523	0.7786
73.7	34.9	33.2	24		39.5	8.7	11.8	12.5		0.8952		0.6205	0.6859		0.5485		0.8335	0.8519		17	21.3	17.2	17.5		46	39.7	14.9	8.6		0.7608		0.7663	0.7247		0.7802		0.78	0.7273
66.5	41.8	30	19.4		31	30	6.6	3.8		0.8504		0.6593	0.5966		0.5284		0.8627	0.8291		33.1	16.9	25.5	21.9		29.1	22.8	16.7	19		0.626		0.8146	0.7519		0.7807		0.7187	0.7812
59.1	44.1	40	18.8		45.5	22.4	1.6	10.8		0.855		0.6523	0.6346		0.6099		0.8333	0.8789		15.8	14.1	4.1	12.7		47.9	15.3	17.3	11.2		0.5852		0.6953	0.7931		0.7484		0.8056	0.8215
46.4	45.7	48	41		9.7	3.6	45.1	15.3		0.9212		0.7031	0.6662		0.569		0.8171	0.9496		37	12.2	12.5	10.9		34.1	28.6	15.4	7.6		0.7433		0.8689	0.8727		0.6974		0.7136	0.7939
54	36.1	32.5	32.7		25.2	10	30	3.7		0.8404		0.7382	0.5883		0.5437		0.8619	0.9071		17.2	7.9	18	25.8		44	31.5	26.1	14.3		0.7055		0.7003	0.7929		0.6948		0.7559	0.8058
60.5	47.6	32.3	25.9		26	48.7	11.4	3				0.7214	0.7171				0.9024	0.8954		22.7	14.1	14.3	9.9		41.9	25.5	18.7	10.1				0.6924	0.8356				0.7202	0.784
70.1	48.6	22.6	42		41.1	18.9	13.9	7.9				0.7219	0.6493				0.8211	0.8953		32	17.1	29.2	6.8		39.5	25.5	33	21.9				0.7904	0.8176				0.7747	0.6846
47.7	40.3	27.2	25.2		30	1	18.6	11.1				0.707	0.6182				0.8104	0.9311		30.6	14.7	12.4	5.8		35	18.5	20	32.1				0.7451	0.8159				0.7036	0.722
71	43.7	43.1	27.9		21.8	10.1	14.9	8				0.7019	0.6813				0.8615	0.9099		16.7	17.5	1.5	4.9		42.9	40.1	33.1	4.1				0.631	0.8444				0.7184	0.813
85.7	38.9	35.9	10.8		30.5	14.8	9.3	3.9				0.71	0.6551				0.7997	0.9143		27.2	16.3	20.1	10.6		47.9	29.4	3	21.9				0.8308	0.8946				0.6446	0.7501
53	53.1	44.6	29.8		31.4	25.9	24.3	8.6				0.6508	0.6444				0.7607	0.8373		14.2	20.7	5.2	4		44.8	24.2	22.5	19				0.8021	0.7874				0.7351	0.773
62.7	46.9	43.7	10.5		26.8	17.4	3.6	9				0.7133	0.6128				0.8157	0.8948		10.1	11.6	24.2	3		49.8	30.8	22	10.1				0.8736	0.7655				0.7245	0.7877
51.4	43.7	40.8	15.1		4.7	20	34.6	5.8				0.6321	0.5694				0.8298	0.9006		26.6	15.2	17.8	1		30.3	33.8	33.5	22.7				0.7721	0.7894				0.7464	0.7089
40.8	40.4	44.7	34.5		35.2	18.8	2.6	2.4				0.7048	0.6015				0.8258	0.8742		9.9	17.7	12.6	13.1		40.1	20.7	21.8	9.8				0.8029	0.7648				0.7369	0.7695
72.7	45.5	52.2	28.5		9.9	9.4	11.8	10.2				0.6467	0.6142				0.7753	0.8993		7	13.4	8.1	17.6		30.5	29.6	32.5	2.8				0.6636	0.6644				0.6865	0.7383
64.9	53.4	42.8	16.3		26.1	30.7	23.7	8.1				0.6412	0.6581				0.7961	0.8819		21.6	18	28	18.4		40.8	24.6	33.2	8.1				0.8895	0.7742				0.7532	0.6863
52.9	46.4	41.3	21		9.5	15.3	16.2	6.2				0.6619	0.6646				0.7928	0.9261		31.7	3.6	17.2	26.2		43.8	39.6	15.7	20				0.9279	0.7884				0.8505	0.7797
59.1	46.8	36.6	27.6		21.4	14.4	0	4.8				0.6279	0.6086				0.8582	0.8829		30.5	19.2	11.6	2.4		34.6	29.1	11.7	18.9				0.7214	0.7617				0.6879	0.7178
55.7	39	24.6	27.2		39	20.9	24.2	5.5				0.6806	0.6731				0.8148	0.9391		11.5	19.2	10.1	19.6		49	20.1	26	23				0.6979	0.7692				0.7666	0.7349
43.4	45.8	32	7.9		19.9	18.3	16.6	3.7				0.7244	0.6667				0.846	0.8987		22.3	16	13.7	10.6		36.7	27.2	14.3	19.4				0.825	0.8418				0.6911	0.693
												0.67	0.635				0.8439	0.9269														0.6649	0.7841				0.6746	0.7299
												0.6998	0.602				0.8123	0.9685														0.7615	0.7785				0.6639	0.782
												0.6865	0.6757				0.7408	0.902														0.7399	0.7469				0.7488	0.8386
												0.7285					0.8345															0.812					0.7217
												0.6737					0.8482															0.6023					0.7637
												0.6917					0.7899															0.7593					0.7105
												0.7787					0.8193															0.7696					0.6612
												0.7258					0.8023															0.6172					0.7101
												0.6426					0.8881															0.7381					0.7163
												0.7248					0.8188															0.7972					0.7506
												0.643					0.8282															0.6543					0.6595
												0.6804					0.7781															0.7275					0.6278
												0.6916					0.7906															0.7648					0.7429
												0.7148					0.7657															0.7108					0.6812
												0.6641					0.8491															0.868					0.6955
